# Supplementary material for: Application of SVR-Mediated GWAS for Identification of Durable Genetic Regions Associated with Soybean Seed Quality Traits
Source: Plants (Basel). 2023 Jul 16;12(14):2659. doi: 10.3390/plants12142659 (PMC10383196; doi:10.3390/plants12142659)
Supplement: Supplementary file 1 [file plants-12-02659-s001.zip]

Archive with 1 entries (1 files):
- plants-2421966-supplementary.pdf
